# Supplementary material for: Temperature and concentration calibration of aqueous polyvinylpyrrolidone (PVP) solutions for isotropic diffusion MRI phantoms
Source: PLoS One. 2017 Jun 19;12(6):e0179276. doi: 10.1371/journal.pone.0179276 (PMC5476261; doi:10.1371/journal.pone.0179276)
Supplement: S3 File — (XLSX) [file pone.0179276.s003.xlsx]

## Sheet: Tabelle1
k value	PVP [g]	water [g]	w/w [%]	meas. cylinder, empty [g]	meas. cylinder + solution [g]	PVP in meas. cylinder [g]	vol. of solution [ml]	w/v [%]
K30	10	90	10				86.5	11.5607
K30	18	72	20	109.39	198.65	17.852	86	20.7581
K30	27	63	30	109.4	198.2	26.64	83	32.0964
K30	36	54	40	109.85	197.77	35.168	81	43.4173
K30	45	45	50	132.03	217	42.485	76	55.9013
K90	10	90	10	117.97	215.47	9.75	96	10.1562
K90	18	72	20	131.17	214.36	16.638	80.1	20.7715
K90	27	63	30	109.31	182.22	21.873	68.5	31.9314
